# Supplementary material for: Biosynthesis of Xylariolide D in Penicillium crustosum Implies a Chain Branching Reaction Catalyzed by a Highly Reducing Polyketide Synthase
Source: J Fungi (Basel). 2022 May 9;8(5):493. doi: 10.3390/jof8050493 (PMC9147667; doi:10.3390/jof8050493)
Supplement: Supplementary file 1 [file jof-08-00493-s001.zip]

Archive with 1 entries (1 files):
- jof-1713420-supplementary.pdf
